# Supplementary material for: Engineering the Steroid Hydroxylating System from Cochliobolus lunatus in Mycolicibacterium smegmatis
Source: Microorganisms. 2021 Jul 13;9(7):1499. doi: 10.3390/microorganisms9071499 (PMC8306143; doi:10.3390/microorganisms9071499)
Supplement: Supplementary file 1 [file microorganisms-09-01499-s001.zip]

Archive with 1 entries (1 files):
- microorganisms-1284090-supplementary.pdf
